# Supplementary material for: Triptolide targets PPP2CA/ITGA5 axis to suppress lactate-driven ovarian cancer progression
Source: Chin Med. 2025 Aug 6;20:122. doi: 10.1186/s13020-025-01174-2 (PMC12326723; doi:10.1186/s13020-025-01174-2)
Supplement: Supplementary file 1 — Additional file 1. [file 13020_2025_1174_MOESM1_ESM.xlsx]

## Sheet: Sheet1
KEGG_Glycolysis_Genes
HK3
HK1
HK2
HKDC1
GCK
GPI
PFKM
PFKP
PFKL
FBP1
FBP2
ALDOC
ALDOA
ALDOB
TPI1
GAPDH
GAPDHS
PGK2
PGK1
PGAM1
PGAM2
PGAM4
ENO3
ENO2
ENO1
ENO4
PKM
PKLR
PDHA2
PDHA1
PDHB
DLAT
DLD
LDHAL6A
LDHAL6B
LDHA
LDHB
LDHC
ADH1A
ADH1B
ADH1C
ADH7
ADH4
ADH5
ADH6
AKR1A1
ALDH2
ALDH3A2
ALDH1B1
ALDH7A1
ALDH9A1
ALDH3B1
ALDH3B2
ALDH3A1
ACSS1
ACSS2
GALM
PGM1
PGM2
G6PC1
G6PC2
G6PC3
ADPGK
BPGM
MINPP1
PCK1
PCK2
